# Supplementary material for: Induction of Immune Mediators in Glioma and Prostate Cancer Cells by Non-Lethal Photodynamic Therapy
Source: PLoS One. 2011 Jun 30;6(6):e21834. doi: 10.1371/journal.pone.0021834 (PMC3128096; doi:10.1371/journal.pone.0021834)
Supplement: Table S2 — Genes upregulated in both prostate cancer PC-3 and glioblastoma U87 cells 4 h and 24 h after non-lethal 5-ALA-based PDT. (XLS) [file pone.0021834.s006.xls]

## Sheet: Tabelle1
Table S2: Genes upregulated in both prostate cancer PC-3 and glioblastoma U87 cells 4 h and 24 h after non-lethal 5-ALA-based PDT
The mean fluorescence values of irradiated samples from two independent experiments are shown. Only probe sets for a given time point were included for which all irradiated samples registered a "present call". Fold change, fluorescence of probe set from irradiated/fluorescence of probe set from non-irradiated sample.
Cell line	number of probe sets up-regulated ≥ 3-fold 4 h after 5-ALA-based PDT	common up-regulated probe sets (%)
PC-3	182	42.8571
U87	127	61.4173
PC-3 and U87	78
			PC-3		U87
Gene name	Description	probe set	expression	fold change	expression	fold change
Early response genes			4 h		4 h
FOS	v-fos FBJ murine osteosarcoma viral oncogene homolog	209189_at	2797.8	222.489	1836.99	15.4785
ATF3	activating transcription factor 3	202672_s_at	12936.5	59.2849	10478.2	16.9768
ATF3	activating transcription factor 3	1554980_a_at	5501.68	47.648	4411.4	22.1818
ATF3	activating transcription factor 3	1554420_at	1081.52	41.6049	330.165	14.661
JUN	jun oncogene	201465_s_at	3183.23	26.3044	3454.78	8.92143
KLF6	Kruppel-like factor 6	208960_s_at	2417.26	12.7864	4809.38	6.39277
JUN	jun oncogene	201466_s_at	12044.3	10.9039	10780.8	3.83535
JUN	jun oncogene	213281_at	2828.16	8.02349	2006.98	4.16694
KLF6	Kruppel-like factor 6	208961_s_at	5250.18	7.8457	7628.64	3.79092
KLF6	Kruppel-like factor 6	1555832_s_at	5730.83	6.93646	7544.12	4.73357
KLF6	Kruppel-like factor 6	224606_at	7643.78	5.93298	7990.8	4.35469
CREB5	cAMP responsive element binding protein 5	205931_s_at	253.85	3.54638	898.53	3.06901
Stress genes/heat shock protein genes
HSPA6	heat shock 70kDa protein 6 (HSP70B')	117_at	8743.02	110.225	5930.88	94.6518
HSPA6	heat shock 70kDa protein 6 (HSP70B')	213418_at	12024.5	63.3469	8867.55	61.3395
HSPD1	heat shock 60kDa protein 1 (chaperonin)	241716_at	1584.37	31.4422	4262.67	47.2554
DDIT3	DNA-damage-inducible transcript 3	209383_at	5398.77	12.1194	5951.35	5.2317
DDIT4	DNA-damage-inducible transcript 4	202887_s_at	4191.74	7.44602	6423.11	3.64754
DNAJB4	DnaJ (Hsp40) homolog, subfamily B, member 4	203811_s_at	2533.52	7.10047	2932.51	9.17885
KLHL24	kelch-like 24 (Drosophila)	221986_s_at	131.39	5.60657	97.58	3.61474
HSPA1B	heat shock 70kDa protein 1B	202581_at	9485.51	5.20151	6648.11	11.172
DNAJB4	DnaJ (Hsp40) homolog, subfamily B, member 4	203810_at	2517.32	5.12913	3974.73	7.51053
IRS2	insulin receptor substrate 2	209184_s_at	536.835	4.65155	2338.58	3.58623
IRS2	insulin receptor substrate 2	209185_s_at	285.46	3.77443	2145.46	4.54734
KLHL24	kelch-like 24 (Drosophila)	221985_at	189.81	3.61474	187.255	3.34892
HSPA1A/HSPA1B	heat shock 70kDa protein 1A /// heat shock 70kDa protein 1B	200800_s_at	13884.8	3.33337	4714.07	10.5788
DNAJB1	DnaJ (Hsp40) homolog, subfamily B, member 1	200664_s_at	12867.4	3.24851	11899.1	4.23645
Immune response genes
NFIL3	nuclear factor, interleukin 3 regulated	203574_at	2838.62	6.05011	3115.9	3.49299
CYR61	cysteine-rich, angiogenic inducer, 61	210764_s_at	9023.62	4.80994	1079.29	5.89341
CXCL2	chemokine (C-X-C motif) ligand 2	209774_x_at	829.24	3.33149	6628.73	8.79771
CYR61	cysteine-rich, angiogenic inducer, 61	201289_at	10660.8	3.17492	1948.49	4.96481
Growth arrest/DNA damage response/proapoptotic/antiproliferative
DUSP1	dual specificity phosphatase 1	201041_s_at	8357.15	18.4293	14077	6.7524
PPP1R15A	protein phosphatase 1, regulatory (inhibitor) subunit 15A	202014_at	5301.4	10.154	2286.11	5.00576
MXD1	MAX dimerization protein 1	228846_at	983.03	9.49925	1400.96	12.2104
CHAC1	ChaC, cation transport regulator homolog 1 (E. coli)	219270_at	1870.42	8.44262	337.065	5.03007
PPP1R15A	protein phosphatase 1, regulatory (inhibitor) subunit 15A	37028_at	6813.06	7.12015	3512.51	4.15477
GADD45B	growth arrest and DNA-damage-inducible, beta	209305_s_at	1751.73	6.65526	2466.92	11.113
DUSP10	dual specificity phosphatase 10	215501_s_at	65.835	6.43548	1861.02	9.9225
GADD45B	growth arrest and DNA-damage-inducible, beta	209304_x_at	3855.3	5.51916	3961.13	7.47003
GADD45B	growth arrest and DNA-damage-inducible, beta	207574_s_at	4403.05	5.22952	5042.16	7.49252
MXD1	MAX dimerization protein 1	226275_at	322.625	4.44724	1328.58	7.80531
PMAIP1	phorbol-12-myristate-13-acetate-induced protein 1	204285_s_at	5383.52	3.96371	3337.36	3.33176
ADAMTS1	ADAM metallopeptidase with thrombospondin type 1 motif, 1	222162_s_at	2981.19	4.00262	12578.2	9.33719
ADAMTS1	ADAM metallopeptidase with thrombospondin type 1 motif, 1	222486_s_at	788.995	3.67641	5709.93	17.3924
DEDD2	death effector domain containing 2	225434_at	2323.76	3.62104	3747.16	5.45221
SAT1	spermidine/spermine N1-acetyltransferase 1	213988_s_at	3604.83	3.35182	1673.58	3.52979
PMAIP1	phorbol-12-myristate-13-acetate-induced protein 1	204286_s_at	5366.16	3.41416	3947.64	3.02518
RND3	Rho family GTPase 3	212724_at	11912.3	3.16504	14934.9	3.15375
DUSP5	dual specificity phosphatase 5	209457_at	1906.29	3.02535	2479.76	3.28021
Cell survival/proangiogenic/antioxidant protein genes/antiapoptotic/differentiation suppression
HIST1H3D	histone cluster 1, H3d	214472_at	827.985	27.1782	256.8	7.68172
HIST1H2BG:	histone cluster 1, H2bg	210387_at	2216.41	20.2273	363.665	5.30627
SESN2	sestrin 2	223195_s_at	1226.51	13.9162	3025.89	4.12627
SESN2	sestrin 2	223196_s_at	3117.38	12.1701	3431.6	3.21446
RHOB	ras homolog gene family, member B	212099_at	3228.18	9.77939	1811.01	4.5151
HIST1H3D	histone cluster 1, H3d	214522_x_at	511.095	7.9585	123.935	3.18231
SQSTM1	Sequestosome 1	244804_at	217.96	5.73277	1649.62	4.65496
HES1	hairy and enhancer of split 1, (Drosophila)	203394_s_at	1980.07	4.13229	577.01	3.92297
HES1	hairy and enhancer of split 1, (Drosophila)	203395_s_at	3030.79	3.66753	1080.41	5.65071
BCL6	B-cell CLL/lymphoma 6 (zinc finger protein 51)	203140_at	1192.47	3.62249	2751.14	5.01297
BAG3	BCL2-associated athanogene 3	217911_s_at	11301	3.53433	11755	3.63666
CTH	cystathionase (cystathionine gamma-lyase)	217127_at	842.475	3.15433	734.53	3.95557
ZFAND2A	zinc finger, AN1-type domain 2A	226650_at	4822.15	3.01585	5515.36	6.38252
Other functions
ZNF207	Zinc finger protein 207	239937_at	171.29	4.32441	845.46	3.89389
CLK1	CDC-like kinase 1	214683_s_at	3937.3	5.0617	3564.15	5.33759
TARS	Threonyl-tRNA synthetase	240206_at	97.87	5.07361	103.945	4.61978
INHBA	inhibin, beta A	210511_s_at	1282.3	4.82302	669.06	11.1519
TncRNA	trophoblast-derived noncoding RNA	238320_at	144.21	3.37373	925.92	3.858
ARID5B	AT rich interactive domain 5B (MRF1-like)	212614_at	3282.11	3.06297	2755.47	3.29543
Unknown function
	LOC401317: hypothetical LOC401317	242329_at	1153.62	21.2591	1119.46	8.48723
	CDNA clone IMAGE:4819084	235456_at	1629.85	15.7124	446.535	9.46349
	C9orf150: chromosome 9 open reading frame 150	227443_at	2434.92	12.4427	2222.36	5.35541
	CDNA clone IMAGE:4819084	235681_at	1721.2	11.5042	401.915	4.69472
	CDNA: FLJ23438 fis, clone HRC13275	210230_at	1476.5	8.73462	380.08	3.15838
	Transcribed locus	230795_at	3559.38	8.67348	595.725	3.02445
	LOC153222: adult retina protein	238476_at	83.7	5.71136	304.63	4.84001
	Transcribed locus	230233_at	303.71	4.42146	71.25	3.37598
	Hs.202242.0	240655_at	71.295	4.29359	242.25	3.50655
	LOC153222: adult retina protein	225957_at	59.4	4.28108	376.215	4.24934
	LOC153222: adult retina protein	225956_at	186.875	4.11846	978.835	4.41523
Cell line	number of probe sets up-regulated ≥ 3-fold 24 h after 5-ALA-based PDT	% common up-regulated probe sets
PC-3	352	27.8409
U87	159	61.6352
PC-3 and U87	98
			PC-3		U87
Gene name	Description	probe set	expression	fold change	expression	fold change
Early response genes			24 h		24 h
FOS	v-fos FBJ murine osteosarcoma viral oncogene homolog	209189_at	1526.29	80.8416	915.205	15.8614
ATF3	activating transcription factor 3	202672_s_at	5216.01	35.6528	5848.19	16.8218
ATF3	activating transcription factor 3	1554980_a_at	1287.54	17.197	1834.65	14.7664
ATF3	activating transcription factor 3	1554420_at	234.88	7.27746	133.31	7.76186
Stress genes/heat shock protein genes
ARC	activity-regulated cytoskeleton-associated protein	210090_at	2699.13	73.3459	2523.86	6.81241
CRYAB	crystallin, alpha B	209283_at	1512.46	30.225	219.03	4.55601
DNAJB9	DnaJ (Hsp40) homolog, subfamily B, member 9	202843_at	1929.42	24.6792	818.415	14.9387
HSPA6	heat shock 70kDa protein 6 (HSP70B')	117_at	2269.14	17.0798	2968.34	54.0337
IRS2	insulin receptor substrate 2	209184_s_at	2105.26	16.601	1870.38	6.04833
DDIT3	DNA-damage-inducible transcript 3	209383_at	7788.51	15.3621	4724.34	5.57181
IRS2	insulin receptor substrate 2	209185_s_at	1221.62	14.2713	1364.01	6.31457
HSPA6	heat shock 70kDa protein 6 (HSP70B')	213418_at	3289.63	13.0143	4482.59	31.9716
DNAJB9	DnaJ (Hsp40) homolog, subfamily B, member 9	1554462_a_at	2820.94	12.8631	1594.62	8.55715
DNAJB9	DnaJ (Hsp40) homolog, subfamily B, member 9	202842_s_at	5354	9.78007	3858.63	7.89708
HSPA5	heat shock 70kDa protein 5 (glucose-regulated protein, 78kDa)	230031_at	2986.04	9.10836	3304.68	7.25611
KLHL24	kelch-like 24 (Drosophila)	221986_s_at	540.635	6.4708	116.21	7.52655
KLHL24	kelch-like 24 (Drosophila)	221985_at	800.18	5.64004	212.79	5.5177
HSPA1B	heat shock 70kDa protein 1B	202581_at	4782.24	3.06482	3453.05	12.3438
Immune response genes
IL1A	interleukin 1, alpha	210118_s_at	296.42	41.1981	705.92	6.54023
CXCL2	chemokine (C-X-C motif) ligand 2	209774_x_at	1648.75	21.2181	9212.08	14.144
CXCL3	chemokine (C-X-C motif) ligand 3	207850_at	405.74	17.9056	1194.03	7.26315
IL6	interleukin 6 (interferon, beta 2)	205207_at	385.39	12.2814	1481.36	4.8806
IL8	interleukin 8	211506_s_at	3443.7	7.23741	2278.2	3.26314
Growth arrest/DNA damage response/proapoptotic/antiproliferative
DUSP1	dual specificity phosphatase 1	201044_x_at	755.725	26.7229	2435.08	8.80012
DUSP1	dual specificity phosphatase 1	201041_s_at	8966.44	25.0883	11754.5	4.71672
PPP1R15A	protein phosphatase 1, regulatory (inhibitor) subunit 15A	202014_at	4025.16	16.1591	1833.19	4.98515
MXD1	MAX dimerization protein 1	228846_at	1982.9	12.3692	457.505	3.68792
GADD45B	growth arrest and DNA-damage-inducible, beta	207574_s_at	4811.44	11.698	6482.05	19.4896
GADD45B	growth arrest and DNA-damage-inducible, beta	209305_s_at	1752.74	11.6694	3574.8	26.5095
PPP1R15A	protein phosphatase 1, regulatory (inhibitor) subunit 15A	37028_at	5752.65	11.4254	2929.25	3.94103
GADD45B	growth arrest and DNA-damage-inducible, beta	209304_x_at	3987.27	10.9458	5412.61	20.9122
SAT1	spermidine/spermine N1-acetyltransferase 1	213988_s_at	11928.8	10.0478	3163.43	4.19233
SGK	serum/glucocorticoid regulated kinase	201739_at	1712.02	6.98953	6123.17	7.63497
GDF15	growth differentiation factor 15	221577_x_at	9430.36	6.42343	6367.01	3.20803
RND3	Rho family GTPase 3	212724_at	15089.7	5.89921	15126.4	4.26391
OSGIN1	oxidative stress induced growth inhibitor 1	219475_at	440.22	5.81187	310.115	3.79462
JMY	junction-mediating and regulatory protein	241985_at	399.315	5.79137	142.205	5.7503
ADAMTS5	ADAM metallopeptidase with thrombospondin type 1 motif, 5 (aggrecanase-2)	219935_at	33.485	4.85642	2012.58	11.54
HERPUD1	homocysteine-inducible, endoplasmic reticulum stress-inducible, ubiquitin-like domain member 1	217168_s_at	13289.5	4.16496	11364.9	3.07581
JMY	junction-mediating and regulatory protein	226352_at	1159.49	4.21719	770.235	7.05667
DUSP10	dual specificity phosphatase 10	215501_s_at	69.045	3.91523	545.27	6.33777
GADD45A	growth arrest and DNA-damage-inducible, alpha	203725_at	10824.9	3.86005	9040.49	3.23268
CHAC1	ChaC, cation transport regulator homolog 1 (E. coli)	219270_at	961.485	3.87313	294.1	4.00572
ADAMTS1	ADAM metallopeptidase with thrombospondin type 1 motif, 1	222162_s_at	1333.25	3.74393	3881.77	3.87046
SNF1LK	SNF1-like kinase	208078_s_at	882.175	3.57026	698.44	4.58023
TTRAP	TRAF and TNF receptor associated protein	202266_at	4909.18	3.51145	2373.93	3.06297
SLC3A2	solute carrier family 3 (activators of dibasic and neutral amino acid transport), member 2	200924_s_at	6513.57	3.40729	5779.9	4.13659
FBXO32	F-box protein 32	225803_at	367.205	3.32493	972.88	4.40207
Cell survival/proangiogenic/antioxidant protein genes/antiapoptotic
AKR1C1	aldo-keto reductase family 1, member C1 (dihydrodiol dehydrogenase 1; 20-alpha (3-alpha)-hydroxysteroid dehydrogenase)	1562102_at	248.955	40.0894	517.335	3.14518
AKR1C1/2	aldo-keto reductase family 1, member C1 (dihydrodiol dehydrogenase 1; 20-alpha (3-alpha)-hydroxysteroid dehydrogenase) /// aldo-keto reductase family 1, member C2 (dihydrodiol dehydrogenase 2; bile acid binding protein; 3-alpha hydroxysteroid dehydrogenase, type III)	1555854_at	332.845	33.9811	463.385	6.20037
SQSTM1	sequestosome 1	213112_s_at	2441.41	20.7948	2881.28	5.32052
SESN2	sestrin 2	223195_s_at	1252.84	12.5046	2422.08	3.20264
SESN2	sestrin 2	223196_s_at	2777.77	10.5988	2739.25	3.05143
CTH	cystathionase (cystathionine gamma-lyase)	217127_at	3096.94	9.36848	1685.02	12.2555
CYR61	cysteine-rich, angiogenic inducer, 61	210764_s_at	2596.76	9.12619	593.12	5.26235
BEX2	brain expressed X-linked 2	224367_at	1697.79	8.98492	1881.53	3.53349
CTH	cystathionase (cystathionine gamma-lyase)	206085_s_at	1355.97	8.47326	683.825	9.98722
SLC7A11	solute carrier family 7, (cationic amino acid transporter, y+ system) member 11	207528_s_at	1151.8	8.26163	198.72	4.02389
SQSTM1	sequestosome 1	244804_at	311.94	8.15636	1364.86	4.88095
CTGF	connective tissue growth factor	209101_at	3835.63	7.41321	1229.94	3.74103
CYR61	cysteine-rich, angiogenic inducer, 61	201289_at	4152.42	6.75426	947.69	5.22014
NGFB	nerve growth factor, beta polypeptide	206814_at	172.58	6.17791	589.045	9.64857
FGF2	fibroblast growth factor 2 (basic)	204421_s_at	388.175	5.80188	1249.33	4.97105
TRIB3	tribbles homolog 3 (Drosophila)	1555788_a_at	3701.45	5.11169	465.875	3.52069
GABARAPL1	GABA(A) receptor-associated protein like 1	208869_s_at	907.325	5.08904	748.87	5.19345
GABARAPL1/3	GABA(A) receptor-associated protein like 1/3	211458_s_at	1817.73	5.01666	1769.32	7.0568
ATP6V0D2	ATPase, H+ transporting, lysosomal 38kDa, V0 subunit d2	1553151_at	43.585	4.85356	556.355	13.7219
GABARAPL1	GABA(A) receptor-associated protein like 1	208868_s_at	335.6	4.3559	403.96	6.07596
GCLC	glutamate-cysteine ligase, catalytic subunit	202923_s_at	3432.73	4.38861	1746.72	3.73072
HIST1H2BG	histone cluster 1, H2bg	210387_at	1012.73	4.34096	91.965	3.95208
MGEA5	Meningioma expressed antigen 5 (hyaluronidase)	235868_at	38.325	4.23481	53.045	3.52108
STC2	stanniocalcin 2	203439_s_at	1026.06	4.08153	395.355	3.70929
ZFAND2A	zinc finger, AN1-type domain 2A	226650_at	5970.47	4.0332	3108.2	5.27592
SLC7A11	solute carrier family 7, (cationic amino acid transporter, y+ system) member 11	209921_at	6970.3	3.62618	4028.78	5.54196
HOXB9	homeobox B9	226461_at	218.795	3.29015	83.74	3.49281
FOXC1	forkhead box C1	1553613_s_at	528.1	3.11858	263.855	4.56892
SLC7A11	solute carrier family 7, (cationic amino acid transporter, y+ system) member 11	217678_at	8753.8	3.04661	4036.44	5.93311
BAMBI	BMP and activin membrane-bound inhibitor homolog (Xenopus laevis)	203304_at	853.18	3.1151	161.41	3.06921
Metabolism
HKDC1	hexokinase domain containing 1	227614_at	138.655	13.0992	683.845	3.13993
GFPT1	glutamine-fructose-6-phosphate transaminase 1	202721_s_at	2503.7	5.45985	1907.03	3.38314
RNA binding
LARP2	La ribonucleoprotein domain family, member 2	226750_at	1817.96	8.2233	559.08	5.17475
Other functions
JHDM1D	jumonji C domain-containing histone demethylase 1 homolog D (S. cerevisiae)	221778_at	301.63	3.49838	146.05	4.41773
OTUD1	OTU domain containing 1	226140_s_at	338.125	3.45731	465.09	4.47331
RNF103	ring finger protein 103	202636_at	1182.09	3.0565	1729.88	3.34212
TMOD1	tropomodulin 1	203661_s_at	82.05	3.00329	344.09	3.04101
Unknown function
	Transcribed locus, strongly similar to XP_001086117.1 similar to dual-specificity tyrosine-(Y)-phosphorylation regulated kinase 3 isoform a isoform 4 [Macaca mulatta]	230240_at	662.785	7.62742	539.055	3.11908
	C9orf150: chromosome 9 open reading frame 150	227443_at	2469.68	5.1363	1155.62	4.84651
	LOC153222: adult retina protein	225957_at	174.375	5.08975	328.37	3.54076
	Clone 114 tumor rejection antigen	226886_at	1427.91	5.03319	1087.78	3.4137
	KIAA1530: KIAA1530 protein	1555107_a_at	145.535	4.88618	119.8	3.52508
	LOC153222: adult retina protein	225956_at	601.265	4.49225	710.905	3.89505
	MGC11082: Hypothetical protein MGC11082	1560019_at	87.43	4.40232	123.485	3.35284
	Transcribed locus	231393_x_at	335.19	3.38337	324.235	3.13301
	Transcribed locus	239258_at	165.67	3.32704	347.185	3.15451
	LOC153222: adult retina protein	238476_at	186.845	3.32051	254.095	4.73704
	CDNA clone IMAGE:4077090	227755_at	883.65	3.27545	355.265	3.59471
	Transcribed locus	243918_at	295.11	3.85437	76.125	5.56876
	Hs.274907.0	217715_x_at	27.955	3.60245	15.245	8.02368
