# Supplementary material for: Induction of Immune Mediators in Glioma and Prostate Cancer Cells by Non-Lethal Photodynamic Therapy
Source: PLoS One. 2011 Jun 30;6(6):e21834. doi: 10.1371/journal.pone.0021834 (PMC3128096; doi:10.1371/journal.pone.0021834)
Supplement: Table S3 — Genes upregulated in both glioblastoma U87 and U373 cells 24 h after non-lethal 5-ALA-based PDT. (XLS) [file pone.0021834.s007.xls]

## Sheet: Tabelle1
Table S3: Genes upregulated in both glioblastoma U87 and U373 cells 24 h after non-lethal 5-ALA-based PDT
The mean fluorescence values of irradiated samples from two independent experiments (U87) and one single experiment (U373) are shown. Only probe sets were included for which all irradiated U87 and U373 samples registered a "present call". Fold change, fluorescence of probe set from irradiated/fluorescence of probe set from non-irradiated sample.
Cell line	number of probe sets up-regulated ≥ 3-fold 24 h after 5-ALA-based PDT	% common up-regulated probe sets
U87	144	37.5
U373	117	46.1538
U87 and U373	54
			U87		U373
Gene name	Description	probe set	expression	fold change	expression	fold change
Early response genes			24 h		24 h
ATF3	activating transcription factor 3	202672_s_at	5848.19	16.8218	1919.15	7.87408
ATF3	activating transcription factor 3	1554980_a_at	1834.65	14.7664	728.25	3.21084
ATF3	activating transcription factor 3	1554980_a_at	1287.54	17.197	1834.65	14.7664
ATF3	activating transcription factor 3	1554420_at	234.88	7.27746	133.31	7.76186
Stress genes/heat shock protein genes
HSPA6	heat shock 70kDa protein 6 (HSP70B')	117_at	2968.34	54.0337	977.83	22.2538
HSPA6	heat shock 70kDa protein 6 (HSP70B')	213418_at	4482.59	31.9716	1883.82	12.008
DNAJB9	DnaJ (Hsp40) homolog, subfamily B, member 9	202843_at	818.415	14.9387	1173.97	22.0505
HSPA1B	heat shock 70kDa protein 1B	202581_at	3453.05	12.3438	60.9	5.075
DNAJB9	DnaJ (Hsp40) homolog, subfamily B, member 9	1554462_a_at	1594.62	8.55715	2585.73	11.1157
DNAJB9	DnaJ (Hsp40) homolog, subfamily B, member 9	202842_s_at	3858.63	7.89708	4840.51	5.97446
HSPA5	heat shock 70kDa protein 5 (glucose-regulated protein, 78kDa)	230031_at	3304.68	7.25611	3773.08	15.4787
DDIT3	DNA-damage-inducible transcript 3	209383_at	4724.34	5.57181	2853.02	5.30203
Immune response genes
CXCL2	chemokine (C-X-C motif) ligand 2	209774_x_at	9212.08	14.144	277.66	15.7493
CXCL3	chemokine (C-X-C motif) ligand 3	207850_at	1194.03	7.26315	100.98	7.33333
IL6	interleukin 6 (interferon, beta 2)	205207_at	1481.36	4.8806	2023.68	7.65704
NFKBIZ	nuclear factor of kappa light polypeptide gene enhancer in B-cells inhibitor, zeta	223217_s_at	1170.42	3.59698	94.85	5.57941
NFKBIZ	nuclear factor of kappa light polypeptide gene enhancer in B-cells inhibitor, zeta	223218_s_at	2652.74	3.5126	575.63	4.18945
IL8	interleukin 8	211506_s_at	2278.2	3.26314	3610.55	9.03315
Growth arrest/DNA damage response/proapoptotic/antiproliferative
SGK	serum/glucocorticoid regulated kinase	201739_at	6123.17	7.63497	2994.5	5.21744
JMY	junction-mediating and regulatory protein	226352_at	770.235	7.05667	886.65	5.22789
PPP1R15A	protein phosphatase 1, regulatory (inhibitor) subunit 15A	202014_at	1833.19	4.98515	2170.7	7.66842
DUSP1	dual specificity phosphatase 1	201041_s_at	11754.5	4.71672	1993.26	4.58305
RND3	Rho family GTPase 3	212724_at	15126.4	4.26391	8131.01	5.99504
SLC3A2	solute carrier family 3 (activators of dibasic and neutral amino acid transport), member 2	200924_s_at	5779.9	4.13659	6854.94	3.90281
CHAC1	ChaC, cation transport regulator homolog 1 (E. coli)	219270_at	294.1	4.00572	787.14	5.49525
PPP1R15A	protein phosphatase 1, regulatory (inhibitor) subunit 15A	37028_at	2929.25	3.94103	3634.42	7.20729
MXD1	MAX dimerization protein 1	228846_at	457.505	3.68792	443.64	3.20827
GADD45A	growth arrest and DNA-damage-inducible, alpha	203725_at	9040.49	3.23268	6396.97	5.15365
GDF15	growth differentiation factor 15	221577_x_at	6367.01	3.20803	3490.93	27.9834
HERPUD1	homocysteine-inducible, endoplasmic reticulum stress-inducible, ubiquitin-like domain member 1	217168_s_at	11364.9	3.07581	12332.9	4.5252
Cell survival/proangiogenic/antioxidant protein genes/antiapoptotic
CTH	cystathionase (cystathionine gamma-lyase)	217127_at	1685.02	12.2555	605.22	5.58373
CD55	CD55 molecule, decay accelerating factor for complement (Cromer blood group)	201925_s_at	1830.36	7.40467	693.35	12.1534
TRIB3	tribbles homolog 3 (Drosophila)	218145_at	3013.57	6.47155	6015.76	6.00411
AKR1C1/2	aldo-keto reductase family 1, member C1 (dihydrodiol dehydrogenase 1; 20-alpha (3-alpha)-hydroxysteroid dehydrogenase) /// aldo-keto reductase family 1, member C2 (dihydrodiol dehydrogenase 2; bile acid binding protein; 3-alpha hydroxysteroid dehydrogenase, type III)	1555854_at	463.385	6.20037	99.8	11.4977
STC2	stanniocalcin 2	203438_at	4749.33	5.51046	945.87	6.2446
SQSTM1	sequestosome 1	213112_s_at	2881.28	5.32052	498.65	10.0393
ZFAND2A	zinc finger, AN1-type domain 2A	226650_at	3108.2	5.27592	2281.72	3.61117
CD55	CD55 molecule, decay accelerating factor for complement (Cromer blood group)	1555950_a_at	1613.58	5.07343	911.79	4.90394
SQSTM1	sequestosome 1	244804_at	1364.86	4.88095	160.37	4.09944
CD55	CD55 molecule, decay accelerating factor for complement (Cromer blood group)	201926_s_at	1058.89	4.83293	494.69	8.69402
MYC	v-myc myelocytomatosis viral oncogene homolog (avian)	202431_s_at	3804.68	4.10655	2718.45	3.5198
ASN	asparagine synthetase	205047_s_at	5257.67	3.75076	5357.9	3.45188
BEX2	brain expressed X-linked 2	224367_at	1881.53	3.53349	3835.2	7.6727
TRIB3	tribbles homolog 3 (Drosophila)	1555788_a_at	465.875	3.52069	1325.69	6.55925
SESN2	sestrin 2	223195_s_at	2422.08	3.20264	579	6.69442
AKR1C1	Aldo-keto reductase family 1, member C1 (dihydrodiol dehydrogenase 1; 20-alpha (3-alpha)-hydroxysteroid dehydrogenase)	1562102_at	517.335	3.14518	5.56	4.31008
SESN2	sestrin 2	223196_s_at	2739.25	3.05143	965.08	8.28395
RNA binding
LARP2	La ribonucleoprotein domain family, member 2	226750_at	559.08	5.17475	487.89	6.06677
Unknown function
	C5orf26: chromosome 5 open reading frame 26	225698_at	1835.06	5.02584	3510.77	5.0621
	C9orf150: chromosome 9 open reading frame 150	227443_at	1155.62	4.84651	1367.22	7.79043
	CDNA clone IMAGE:4077090	227755_at	355.265	3.59471	78.65	5.40179
	Clone 114 tumor rejection antigen	226886_at	1087.78	3.4137	227.06	3.66758
	Transcribed locus	239258_at	347.185	3.15451	67.95	3.89622
	Transcribed locus, strongly similar to XP_001086117.1 similar to dual-specificity tyrosine-(Y)-phosphorylation regulated kinase 3 isoform a isoform 4 [Macaca mulatta]	230240_at	539.055	3.11908	93.77	4.1974
	Transcribed locus	227963_at	226.53	3.097	356.06	9.15321
