# Supplementary material for: Induction of Immune Mediators in Glioma and Prostate Cancer Cells by Non-Lethal Photodynamic Therapy
Source: PLoS One. 2011 Jun 30;6(6):e21834. doi: 10.1371/journal.pone.0021834 (PMC3128096; doi:10.1371/journal.pone.0021834)
Supplement: Table S5 — Genes preferentially upregulated in prostate cancer PC-3 cells or in glioblastoma U87 cells 24 h after non-lethal 5-ALA-based PDT. (XLS) [file pone.0021834.s009.xls]

## Sheet: Tabelle1
Table S5: Genes preferentially upregulated in prostate cancer PC-3 cells or in glioblastoma U87 cells 24 h after non-lethal 5-ALA-based PDT.
The mean fluorescence values of irradiated samples from two independent experiments are shown. Only probe sets were included for which all irradiated PC-3 samples (24 h after PDT) registered a "present call" and showed a ≥ 3-fold upregulation and in U87 samples a < 3-fold upregulation. Fold change, fluorescence of probe set from irradiated/fluorescence of probe set from non-irradiated sample. fcP…
Cell line	number of probe sets specifically up-regulated ≥ 3-fold 24 h after 5-ALA-based PDT
PC-3	338 (96 ≥ 4-fold stronger induced)
U87	96 (25 ≥ 4-fold stronger induced)
			PC-3		U87
Gene name	Description	probe set	expression	fold change	expression	fold change	fcPC-3/fcU87
Early response genes			24 h		24 h
EGR1	Early growth response 1	227404_s_at	386.71	24.805	734.605	0.936751	26.4798
EGR1	Early growth response 1	201694_s_at	293.855	18.8853	430.8	0.887543	21.2782
NR4A1	nuclear receptor subfamily 4, group A, member 1	202340_x_at	654.745	12.6192	68.33	1.38124	9.1361
JUN	jun oncogene	201465_s_at	1321.12	9.89273	984.26	1.9358	5.1104
KLF6	Kruppel-like factor 6	208961_s_at	4210.02	5.36367	2341.05	1.26237	4.24889
Stress genes/heat shock protein genes
DDIT4	DNA-damage-inducible transcript 4	202887_s_at	6567.03	6.24872	7374.48	1.50183	4.16073
DNAJC3	DnaJ (Hsp40) homolog, subfamily C, member 3 /// hypothetical protein LOC144871	1558080_s_at	445.01	5.04489	897.775	1.24212	4.06151
Immune response genes
TNFAIP6	tumor necrosis factor, alpha-induced protein 6	206025_s_at	3000.17	9.65711	101.07	1.59567	6.05206
PTX3	pentraxin-related gene, rapidly induced by IL-1 beta	206157_at	775.525	6.34402	2335.66	1.06975	5.93038
IL11	interleukin 11	206924_at	579.575	7.73282	738.085	1.60239	4.8258
Growth arrest/DNA damage response/proapoptotic/antiproliferative
DHRS9	dehydrogenase/reductase (SDR family) member 9	223952_x_at	1528.96	21.1695	21.73	0.67885	31.1843
DHRS9	dehydrogenase/reductase (SDR family) member 9	224009_x_at	1527.02	19.9571	18.405	0.697688	28.6047
ZFP36	zinc finger protein 36, C3H type, homolog (mouse)	201531_at	3117.01	60.2845	2354.22	2.76937	21.7683
CDKN1A	cyclin-dependent kinase inhibitor 1A (p21, Cip1)	202284_s_at	5262.93	15.1095	7941.43	1.19789	12.6134
CDKN1C	cyclin-dependent kinase inhibitor 1C (p57, Kip2)	219534_x_at	1445.2	29.9585	23.445	2.68403	11.1618
DHRS9	dehydrogenase/reductase (SDR family) member 9	219799_s_at	1597.42	8.85512	172.955	1.17469	7.53829
ADAMTS6	ADAM metallopeptidase with thrombospondin type 1 motif, 6	237411_at	164.515	6.36176	141.865	1.29374	4.91734
CDKN1C	cyclin-dependent kinase inhibitor 1C (p57, Kip2)	213348_at	2617.86	12.4075	16.87	2.71878	4.56364
RGS4	regulator of G-protein signaling 4	204338_s_at	2167.69	3.47475	93.44	0.784189	4.43102
SPRY2	sprouty homolog 2 (Drosophila)	204011_at	3390.11	3.26454	2625.35	0.749107	4.35792
DUSP5	dual specificity phosphatase 5	209457_at	3466.96	7.57905	1151.14	1.74453	4.34445
RGS4	regulator of G-protein signaling 4	204337_at	5707.76	3.15911	215.485	0.785897	4.01975
Cell survival/proangiogenic/antioxidant protein genes/antiapoptotic
ST8SIA4	ST8 alpha-N-acetyl-neuraminide alpha-2,8-sialyltransferase 4	230836_at	118.625	10.5444	15.775	0.558704	18.8731
SOCS1	suppressor of cytokine signaling 1	210001_s_at	179.875	4.08204	211.75	0.399589	10.2156
HMOX1	heme oxygenase (decycling) 1	203665_at	7236.73	26.9715	12517.4	2.68	10.064
AKR1C2	aldo-keto reductase family 1, member C2 (dihydrodiol dehydrogenase 2; bile acid binding protein; 3-alpha hydroxysteroid dehydrogenase, type III)	209699_x_at	11507.4	21.5098	8279.92	2.4015	8.95681
KLHL20	kelch-like 20 (Drosophila)	210634_at	86.03	13.7428	12.59	1.59873	8.59608
AKR1C1	aldo-keto reductase family 1, member C1 (dihydrodiol dehydrogenase 1; 20-alpha (3-alpha)-hydroxysteroid dehydrogenase)	204151_x_at	12741.2	19.1995	9168.15	2.52476	7.60446
AKR1C1	aldo-keto reductase family 1, member C1 (dihydrodiol dehydrogenase 1; 20-alpha (3-alpha)-hydroxysteroid dehydrogenase)	216594_x_at	10099.9	17.594	6966.33	2.56701	6.85389
SLC20A1	Solute carrier family 20 (phosphate transporter), member 1	230494_at	559.715	5.22976	834.9	0.787853	6.63799
ST8SIA4	ST8 alpha-N-acetyl-neuraminide alpha-2,8-sialyltransferase 4	242943_at	59.26	3.50755	6.505	0.559329	6.27099
SPINK1	serine peptidase inhibitor, Kazal type 1	206239_s_at	483.31	15.268	280.995	2.40619	6.34532
AKR1C2	aldo-keto reductase family 1, member C2 (dihydrodiol dehydrogenase 2; bile acid binding protein; 3-alpha hydroxysteroid dehydrogenase, type III)	211653_x_at	11647.9	14.0475	7486.56	2.38484	5.89033
AKR1C3	aldo-keto reductase family 1, member C3 (3-alpha hydroxysteroid dehydrogenase, type II)	209160_at	4086.86	4.19473	1217.92	0.773052	5.42619
ULK1	unc-51-like kinase 1 (C. elegans)	209333_at	2570.05	7.85528	294.745	1.62015	4.8485
CCNA1	cyclin A1	205899_at	992.74	6.97663	24.195	1.55996	4.47231
Metabolism
HKDC1	hexokinase domain containing 1	237323_at	881.285	90.2032	304.415	1.82854	49.3308
HKDC1	hexokinase domain containing 1	237324_s_at	422.585	31.8092	283.11	2.79435	11.3834
UPP1	uridine phosphorylase 1	203234_at	8383.81	12.7786	2937.52	2.38634	5.35491
HKDC1	hexokinase domain containing 1	220585_at	533.935	10.7507	468.485	2.69958	3.98237
GK	glycerol kinase	214681_at	611.815	3.48821	62.21	0.86547	4.03042
GK	glycerol kinase	217167_x_at	445.745	4.59673	58.98	1.14814	4.00363
Cellular signaling
CALB1	calbindin 1, 28 kDa	205625_s_at	616.185	30.7631	7.455	1.36538	22.5307
CALB1	calbindin 1, 28 kDa	205626_s_at	80.495	4.1195	12.36	0.932478	4.4178
Translation
EIF4G3	eukaryotic translation initiation factor 4 gamma, 3	1554309_at	84.46	9.3326	15.605	1.33891	6.97029
Other functions
TncRNA	trophoblast-derived noncoding RNA	227062_at	405.74	12.8561	1069.62	0.797969	16.1111
TncRNA	trophoblast-derived noncoding RNA	234989_at	8062.26	17.0208	7576.34	1.11016	15.3319
FA2H	fatty acid 2-hydroxylase	219429_at	2110.86	22.3194	23.895	1.53814	14.5107
THBD	thrombomodulin	203887_s_at	464.29	11.8275	78.645	1.44475	8.18656
CLDN19	claudin 19	1554804_a_at	28	11.9658	57.255	1.48734	8.04513
KRT33A	keratin 33A	208483_x_at	233.12	21.0302	120.7	2.78849	7.54178
LAMB3	laminin, beta 3	209270_at	2586.55	5.1159	237.605	0.707969	7.22617
FAM18B2	family with sequence similarity 18, member B2	1552377_s_at	28.6	3.43131	7.35	0.499321	6.87196
MFAP2	microfibrillar-associated protein 2	203417_at	340.155	6.99044	1269.65	1.03431	6.75857
TncRNA	trophoblast-derived noncoding RNA	238320_at	428.5	6.71472	563.55	1.00541	6.67856
MALAT1	metastasis associated lung adenocarcinoma transcript 1 (non-coding RNA)	1558678_s_at	1228.04	3.95485	1410.08	0.612665	6.45516
FA2H	fatty acid 2-hydroxylase	234963_s_at	283.31	6.58554	64.77	1.07582	6.12139
ADRB1	adrenergic, beta-1-, receptor	229309_at	311.295	3.29692	4.44	0.557439	5.9144
ALG5	Asparagine-linked glycosylation 5 homolog (S. cerevisiae, dolichyl-phosphate beta-glucosyltransferase)	1560733_at	20.88	5.59036	13.72	0.949481	5.88781
ALCAM	activated leukocyte cell adhesion molecule	1569362_at	50.175	3.89709	35.715	0.666138	5.85027
SYNE1	spectrin repeat containing, nuclear envelope 1	244070_at	168.295	14.5144	109.335	2.48998	5.82914
FBN2	fibrillin 2 (congenital contractural arachnodactyly)	215717_s_at	585.08	7.57189	35.04	1.41091	5.36666
THBD	thrombomodulin	203888_at	385.98	10.7906	104.2	1.98874	5.42585
ATOH8:	atonal homolog 8 (Drosophila)	1558705_at	43.085	3.56074	11.84	0.721511	4.93512
ZNF83	zinc finger protein 83	221645_s_at	1854.94	3.52446	11.02	0.738606	4.77177
TCP11L2	t-complex 11 (mouse)-like 2	1553861_at	224.875	5.07447	22.89	1.0744	4.72309
AQP3	aquaporin 3 (Gill blood group)	39248_at	333.655	5.87266	108.815	1.25183	4.69127
LTB4DH	leukotriene B4 12-hydroxydehydrogenase	228825_at	395.885	3.87572	253.145	0.852297	4.54738
NUCB2	nucleobindin 2	203675_at	3573.84	4.33689	1605.9	1.03382	4.19501
TCP11L2	t-complex 11 (mouse)-like 2	1565525_a_at	117.535	5.77994	24.165	1.42231	4.06377
ZNF207	Zinc finger protein 207	239937_at	389.905	4.73559	355.645	1.16205	4.07521
RBMX	RNA binding motif protein, X-linked	1556336_at	65.14	4.15169	66.68	1.03108	4.02654
ZBTB43	zinc finger and BTB domain containing 43	204182_s_at	431.89	9.12219	393.82	2.30129	3.96394
Unknown function
	Homo sapiens, clone IMAGE:4423835, mRNA	236429_at	642.94	10.445	5.78	0.594039	17.583
	Transcribed locus	230233_at	884.195	16.6327	25.41	1.34837	12.3354
	Transcribed locus	238042_at	534.145	8.84932	83.865	0.965964	9.16113
	Transcribed locus	235419_at	704.22	4.03484	172.65	0.521601	7.73548
	CDNA FLJ26120 fis, clone SYN00419	225239_at	8409.26	8.81621	7569.47	1.06926	8.24514
	C12orf39: chromosome 12 open reading frame 39	229778_at	250.955	8.12547	6.555	1.22181	6.65036
	C13orf15: chromosome 13 open reading frame 15	218723_s_at	288.665	6.02075	10.16	0.924898	6.50964
	CDNA clone IMAGE:4792085	232150_at	990.61	5.53893	75.095	0.946019	5.85499
	Hs.187991.0	201295_s_at	124.11	5.21909	469.235	0.906226	5.75915
	Full length insert cDNA YQ02G04	1557512_at	52.085	5.61563	40.055	0.984273	5.70536
	LOC201175: hypothetical protein LOC201175	1554594_at	153.49	3.2776	14.31	0.629288	5.20843
	C12orf35: chromosome 12 open reading frame 35	218614_at	1601.27	8.05384	210.11	1.56425	5.14869
	Transcribed locus	230333_at	7963.13	12.3007	1328.67	2.3979	5.1298
	C17orf28: chromosome 17 open reading frame 28	244593_at	122.525	8.24806	15.675	1.61348	5.11196
	CDNA FLJ26407 fis, clone HRT09288	239451_at	579.39	4.79449	138.665	0.950867	5.04223
	Transcribed locus	222379_at	135.96	8.65161	89.825	1.83579	4.71275
	LOC344887: similar to NmrA-like family domain containing 1	241418_at	680.41	13.6068	182.04	2.96579	4.58794
	Transcribed locus	242775_at	717.265	4.09234	377.645	0.909276	4.50066
	Transcribed locus	241780_at	630.3	3.74677	57.02	0.896048	4.18144
	Transcribed locus	236423_at	91.785	3.59518	33.795	0.892042	4.03028
	C12orf35: chromosome 12 open reading frame 35	227152_at	460.85	6.18176	49.735	1.52937	4.04204
	MRNA; cDNA DKFZp779C0742 (from clone DKFZp779C0742)	235965_at	286.34	5.56378	35.095	1.37708	4.04026
	Hs.143951.0	231225_at	167.795	4.31239	27.26	1.06923	4.03317
			U87		PC-3
Gene name	Description	probe set	expression	fold change	expression	fold change	fcU87/fcPC-3
Stress genes/heat shock protein genes			24 h		24 h
KLHL24	kelch-like 24 (Drosophila)	226158_at	201.985	4.8126	203.185	1.13893	4.22555
DNAJC3	DnaJ (Hsp40) homolog, subfamily C, member 3 /// hypothetical protein LOC144871	1558080_s_at	445.01	5.04489	897.775	1.24212	4.06151
Immune response genes
PRF1	perforin 1 (pore forming protein)	214617_at	20.92	3.39886	5.65	0.222397	15.2829
CMTM4	CKLF-like MARVEL transmembrane domain containing 4	1554677_s_at	42.075	9.45506	30.395	0.871416	10.8502
Growth arrest/DNA damage response/proapoptotic/antiproliferative
ADAMTS5	ADAM metallopeptidase with thrombospondin type 1 motif, 5 (aggrecanase-2)	1558636_s_at	388.745	12.4618	4.675	1.34339	9.27636
Cell survival/proangiogenic/antioxidant protein genes/antiapoptotic
CD55	CD55 molecule, decay accelerating factor for complement (Cromer blood group)	201925_s_at	1830.36	7.40467	11683.7	1.39849	5.29476
HES1	hairy and enhancer of split 1, (Drosophila)	203395_s_at	363.145	7.00646	1380.41	1.67539	4.182
CD55	CD55 molecule, decay accelerating factor for complement (Cromer blood group)	1555950_a_at	1613.58	5.07343	12045.7	1.28041	3.96234
RSPO3	R-spondin 3 homolog (Xenopus laevis)	228186_s_at	603.425	4.54318	8.09	0.716881	6.33743
NRP2	neuropilin 2	211844_s_at	219.385	3.96646	11.775	0.626997	6.32613
Metabolism
ALDH1L2	aldehyde dehydrogenase 1 family, member L2	231202_at	279.835	3.90504	2.245	0.242179	16.1246
Other functions
RMND5A	required for meiotic nuclear division 5 homolog A (S. cerevisiae)	212478_at	71.95	25.2014	99.71	2.06012	12.233
MSC	musculin (activated B-cell factor-1)	209928_s_at	1460.9	10.501	18.92	0.953149	11.0172
PNLIPRP3	pancreatic lipase-related protein 3	1558846_at	606.53	4.25173	2.71	0.394182	10.7862
RMND5A	required for meiotic nuclear division 5 homolog A (S. cerevisiae)	212482_at	422.32	4.53888	521.21	0.970289	4.67786
AGTR1	angiotensin II receptor, type 1	208016_s_at	112.165	3.59215	6.215	0.610511	5.88385
ATP6V0D2	ATPase, H+ transporting, lysosomal 38kDa, V0 subunit d2	1553153_at	641.17	7.0296	79.745	1.56148	4.50187
SLC5A3	solute carrier family 5 (inositol transporters), member 3	1553313_s_at	208.775	3.49941	118.305	0.863666	4.05181
Unknown function
	CDNA: FLJ21027 fis, clone CAE07110	219367_s_at	483.465	4.7515	11.845	0.405027	11.7313
	CDNA FLJ39585 fis, clone SKMUS2006633	225328_at	318.95	6.2736	24.87	1.08816	5.76531
	CDNA clone IMAGE:4817893	1557712_x_at	46.985	9.20372	39.395	1.71656	5.36173
	CDNA: FLJ21027 fis, clone CAE07110	222877_at	1300.93	4.98873	23.515	1.0713	4.65671
	Homo sapiens, clone IMAGE:4863312, mRNA	1556122_at	36.405	4.36773	35.6	0.993858	4.39472
	CDNA clone IMAGE:5277839	1561453_at	35.61	8.34936	23.525	1.92119	4.34592
	Transcribed locus	243278_at	83.975	4.3966	12.605	1.04867	4.19255
	Transcribed locus	236875_at	195.75	3.46246	20.045	0.833126	4.15598
