# Supplementary material for: Induction of Immune Mediators in Glioma and Prostate Cancer Cells by Non-Lethal Photodynamic Therapy
Source: PLoS One. 2011 Jun 30;6(6):e21834. doi: 10.1371/journal.pone.0021834 (PMC3128096; doi:10.1371/journal.pone.0021834)
Supplement: Table S6 — Genes preferentially upregulated 4 h and 24 h after non-lethal 5-ALA- versus photofrin-based PDT in PC-3 cells. (XLS) [file pone.0021834.s010.xls]

## Sheet: Tabelle1
Table S6: Genes preferentially upregulated 4 h and 24 h after non-lethal 5-ALA- versus photofrin-based PDT in PC-3 cells.
The mean fluorescence values of irradiated samples from two independent experiments are shown. Only probe sets for a given time point were included for which the irradiated samples for a given sensitizer registered a "present call" and showed a ≥ 3-fold upregulation. Fold change, fluorescence of probe set from irradiated/fluorescence of probe set from non-irradiated sample. fcPC-3 PPIX/fcPC-3 pho…
Cell line	number of probe sets up-regulated ≥ 3-fold 4 h after PDT	common up-regulated probe sets (%)
PC-3, PPIX	204 (28 ≥ 4-fold stronger induced vs photofrin PDT)	29.4118
PC-3, photofrin	101 (8 ≥ 4-fold stronger induced vs PPIX PDT)	59.4059
PC-3 PPIX and PC-3 photofrin	60
			PC-3 PPIX		PC-3 photofrin
Gene name	Description	probe set	expression	fold change	expression	fold change	fcPC-3_PPIX/
Early response genes			4 h		4 h		fcPC-3_photofrin
FOS	v-fos FBJ murine osteosarcoma viral oncogene homolog	209189_at	2797.8	222.489	186.555	7.07586	31.4433
Stress genes/heat shock protein genes
HSPD1	heat shock 60kDa protein 1 (chaperonin)	241716_at	1584.37	31.4422	222.935	2.12521	14.7948
HSPA6	heat shock 70kDa protein 6 (HSP70B')	117_at	8743.02	110.225	1087.07	14.6189	7.53985
HSPA6	heat shock 70kDa protein 6 (HSP70B')	213418_at	12024.5	63.3469	1712.06	9.85585	6.42734
Immune response genes
CCL26	chemokine (C-C motif) ligand 26	223710_at	1219.63	4.69043	308.645	0.998496	4.6975
SQSTM1	Sequestosome 1	244804_at	217.96	5.73277	72.005	1.44836	3.95812
Growth arrest/DNA damage response/proapoptotic/antiproliferative
CHN2	Chimerin (chimaerin) 2	1557769_at	38.475	4.28214	6.765	0.925445	4.62711
Cell survival/proangiogenic/antioxidant protein genes/antiapoptotic/differentiation suppression
RGS12	regulator of G-protein signaling 12	209638_x_at	13.455	4.58433	1.835	0.49729	9.21862
ECT2	Epithelial cell transforming sequence 2 oncogene	237241_at	145.26	3.40148	29.59	0.611869	5.55915
HIST1H2BG	histone cluster 1, H2bg	210387_at	2216.41	20.2273	643.405	3.65436	5.53512
SRC	v-src sarcoma (Schmidt-Ruppin A-2) viral oncogene homolog (avian)	1558211_s_at	267.825	3.22584	21.605	0.750825	4.29639
HIST1H3D	histone cluster 1, H3d	214472_at	827.985	27.1782	357.95	6.84221	3.97215
MERTK	c-mer proto-oncogene tyrosine kinase	211913_s_at	507.05	4.73524	51.535	1.19751	3.95423
Metabolism
SLC34A1	solute carrier family 34 (sodium phosphate), member 1	217530_at	47.785	6.07565	11.3	0.729738	8.32579
FMO2	flavin containing monooxygenase 2 (non-functional)	228268_at	208.275	3.8641	60.585	0.927653	4.16546
Other functions
HMBOX1	homeobox containing 1	219269_at	518.875	3.98583	65.57	0.603581	6.60364
MRPL47	mitochondrial ribosomal protein L47	223481_s_at	126.755	4.6354	22.72	0.717172	6.46344
CCDC128	coiled-coil domain containing 128	1554145_a_at	798.97	5.43517	111.74	0.844085	6.43912
MED7	mediator complex subunit 7	204350_s_at	1509.08	3.73027	385.715	0.823693	4.52871
DBR1	debranching enzyme homolog 1 (S. cerevisiae)	234295_at	1342.46	4.1037	253.88	1.01246	4.05319
TAF2	TAF2 RNA polymerase II, TATA box binding protein (TBP)-associated factor, 150kDa	1554721_a_at	1818.15	3.2357	321.16	0.810365	3.99289
Unknown function
	CDNA FLJ11954 fis, clone HEMBB1000888	232471_at	1988.71	12.242	80.945	0.998889	12.2556
	hCG_1806964: hCG1806964	235173_at	1036.62	4.7315	58.065	0.531099	8.9089
	Hs2.334923.1	1554957_at	115.965	3.85714	7.945	0.513741	7.50796
	CDNA: FLJ23438 fis, clone HRC13275	210230_at	1476.5	8.73462	211.41	1.42628	6.12407
	Hs2.46679.2	1555786_s_at	2491.99	5.54422	246.61	0.919038	6.03264
	CDNA FLJ36668 fis, clone UTERU2003926	1564069_at	1782.19	5.61567	172.6	1.10961	5.06094
	Homo sapiens, clone IMAGE:5192035, mRNA	1562733_at	5100.43	4.57793	345.82	0.951624	4.81065
			PC-3 photofrin		PC-3 PPIX
Gene name	Description	probe set	expression	fold change	expression	fold change	fcPC-3_photofrin/
Immune response genes			4 h		4 h		fcPC-3_PPIX
CCR9	chemokine (C-C motif) receptor 9	207445_s_at	24.43	3.41917	8.42	0.61889	5.52469
Cell survival/proangiogenic/antioxidant protein genes/antiapoptotic/differentiation suppression
FKSG2	apoptosis inhibitor	208588_at	112.33	4.34882	16.695	0.407941	10.6604
Other functions
LCA	Leber congenital amaurosis 5	244401_at	60.065	3.7753	37.095	0.324882	11.6205
Unknown function
ANXA2P3	annexin A2 pseudogene 3	211241_at	4.81	4.49533	1	0.149477	30.0737
CTAGE5	CTAGE family, member 5	215930_s_at	41.84	3.15179	4.965	0.510277	6.17662
	Hs.247783.0	217363_x_at	41.575	6.03849	21.67	1.20189	5.02418
	FLJ32679 /// GOLGA8E /// GOLGA8G: golgi autoantigen, golgin subfamily a, 8G /// golgi autoantigen, golgin subfamily a, 8E /// golgin-like hypothetical protein LOC440321	222149_x_at	4.955	4.955	2.845	1.11569	4.44121
KRTAP7-1	keratin associated protein 7-1	1564960_at	35.26	3.76307	23.73	0.855906	4.3966
Cell line	number of probe sets up-regulated ≥ 3-fold 24 h after PDT	common up-regulated probe sets (%)
PC-3, PPIX	444 (45 ≥ 4-fold stronger induced vs photofrin PDT)	58.5586
PC-3, photofrin	856 (139 ≥ 4-fold stronger induced vs PPIX PDT)	30.3384
PC-3 PPIX and PC-3 photofrin	260
			PC-3 PPIX		PC-3 photofrin
Gene name	Description	probe set	expression	fold change	expression	fold change	fcPC-3_PPIX/
Early response genes			24 h		24 h		fcPC-3_photofrin
EGR1	Early growth response 1	201694_s_at	293.855	18.8853	28.77	1.33102	14.1886
FOS	v-fos FBJ murine osteosarcoma viral oncogene homolog	209189_at	1526.29	80.8416	63.345	7.50533	10.7712
JUN	jun oncogene	201465_s_at	1321.12	9.89273	143.915	0.961742	10.2863
EGR1	Early growth response 1	227404_s_at	386.71	24.805	23.42	3.01999	8.21361
ATF3	activating transcription factor 3	1554980_a_at	1287.54	17.197	539.44	2.76934	6.20978
Stress genes/heat shock protein genes
ARC	activity-regulated cytoskeleton-associated protein	210090_at	2699.13	73.3459	78.105	2.77362	26.4442
HSPA6	heat shock 70kDa protein 6 (HSP70B')	117_at	2269.14	17.0798	152.29	1.23112	13.8734
HSPA6	heat shock 70kDa protein 6 (HSP70B')	213418_at	3289.63	13.0143	294.325	0.974054	13.361
CRYAB	crystallin, alpha B	209283_at	1512.46	30.225	116.65	2.60176	11.6171
Immune response genes
IL1A	interleukin 1, alpha	210118_s_at	296.42	41.1981	91.82	4.42613	9.30792
Growth arrest/DNA damage response/proapoptotic/antiproliferative
RBMX	RNA binding motif protein, X-linked	1556336_at	65.14	4.15169	24.53	0.129419	32.0795
FLCN	Folliculin	215645_at	160.89	3.3283	50.63	0.339753	9.79623
CDKN1C	cyclin-dependent kinase inhibitor 1C (p57, Kip2)	219534_x_at	1445.2	29.9585	90.06	4.13594	7.24347
GADD45B	growth arrest and DNA-damage-inducible, beta	209305_s_at	1752.74	11.6694	378.365	1.70885	6.82879
GADD45B	growth arrest and DNA-damage-inducible, beta	209304_x_at	3987.27	10.9458	837.145	2.1574	5.0736
DHRS9	dehydrogenase/reductase (SDR family) member 9	224009_x_at	1527.02	19.9571	2320.43	4.31374	4.62641
GADD45B	growth arrest and DNA-damage-inducible, beta	207574_s_at	4811.44	11.698	995.93	2.56066	4.56835
CDKN1C	cyclin-dependent kinase inhibitor 1C (p57, Kip2)	216894_x_at	4255.09	19.1723	403.73	4.6302	4.1407
DHRS9	dehydrogenase/reductase (SDR family) member 9	223952_x_at	1528.96	21.1695	2293.74	4.36549	4.84928
Cell survival/proangiogenic/antioxidant protein genes/antiapoptotic
CTGF	connective tissue growth factor	209101_at	3835.63	7.41321	764.26	0.895448	8.27877
CYR61	cysteine-rich, angiogenic inducer, 61	210764_s_at	2596.76	9.12619	575.12	1.15199	7.9221
CYR61	cysteine-rich, angiogenic inducer, 61	201289_at	4152.42	6.75426	1272.62	1.48046	4.56229
HIST1H2AE	histone cluster 1, H2ae	214469_at	503.7	6.32035	217.815	1.07925	5.85622
Metabolism
SLC20A1	Solute carrier family 20 (phosphate transporter), member 1	230494_at	559.715	5.22976	309.415	0.829409	6.30541
Other functions
TMF1	TATA element modulatory factor 1	215855_s_at	58.825	3.51194	19.43	0.0737773	47.6019
CLDN19	claudin 19	1554804_a_at	28	11.9658	7.955	0.381809	31.3397
POLR2J2, POLR2J3	DNA directed RNA polymerase II polypeptide J-related /// RPB11b2 protein	1552621_at	137.65	4.20113	59.83	0.190532	22.0494
ANKRD2	ankyrin repeat domain 2 (stretch responsive muscle)	221232_s_at	51.21	3.29113	12.365	0.15877	20.7289
ARHGEF2	rho/rac guanine nucleotide exchange factor (GEF) 2	209435_s_at	1105.5	3.69807	652.245	0.302787	12.2134
TncRNA	trophoblast-derived noncoding RNA	234989_at	8062.26	17.0208	2316.93	1.70998	9.9538
TncRNA	trophoblast-derived noncoding RNA	227062_at	405.74	12.8561	90.655	1.30018	9.88798
AHI1	Abelson helper integration site 1	244699_at	53.61	6.84237	16.96	0.885409	7.72793
ATOH8	atonal homolog 8 (Drosophila)	1558705_at	43.085	3.56074	18.21	0.499794	7.12442
NR4A1	nuclear receptor subfamily 4, group A, member 1	202340_x_at	654.745	12.6192	50.55	1.87988	6.71274
TMEM58	transmembrane protein 58	226674_at	399.295	3.80209	197.49	0.56741	6.70077
PAPOLB	poly(A) polymerase beta (testis specific)	242158_at	18.9	5.625	9.98	0.851536	6.60571
RRBP1	Ribosome binding protein 1 homolog 180kDa (dog)	227888_at	55.13	3.4094	19.845	0.542806	6.28106
SNORA28	small nucleolar RNA, H/ACA box 28	241843_at	115.225	3.89471	50.895	0.758721	5.13326
L1CAM	L1 cell adhesion molecule	204584_at	146.715	4.12121	110.845	0.876072	4.70419
Unknown function
	Hs.274907.0	217715_x_at	27.955	3.60245	2.68	0.0434184	82.9706
	C17orf28: chromosome 17 open reading frame 28	244593_at	122.525	8.24806	39.855	1.13337	7.27746
	CDNA FLJ11397 fis, clone HEMBA1000622	232797_at	109.635	4.55863	91.575	0.751847	6.06324
	Hs.143951.0	231225_at	167.795	4.31239	65.195	0.825933	5.22123
	CDNA FLJ26120 fis, clone SYN00419	225239_at	8409.26	8.81621	1807.36	1.77303	4.97241
			PC-3 photofrin		PC-3 PPIX
Gene name	Description	probe set	expression	fold change	expression	fold change	fcPC-3_photofrin/
Immune response genes			24 h		24 h		fcPC-3_PPIX
LY96	lymphocyte antigen 96	206584_at	74.57	3.67702	17.16	0.415798	8.84328
TIRAP	toll-interleukin 1 receptor (TIR) domain containing adaptor protein	239796_x_at	45.35	3.29938	18.005	0.39733	8.30389
STAM2	Signal transducing adaptor molecule (SH3 domain and ITAM motif) 2	242569_at	198.515	3.2807	79.595	0.581899	5.63792
IL6ST	interleukin 6 signal transducer (gp130, oncostatin M receptor)	211000_s_at	156.61	5.80359	125.055	1.03935	5.58385
IL15	interleukin 15	217371_s_at	35.815	3.56546	14.74	0.682723	5.2224
PRKRIP1	PRKR interacting protein 1 (IL11 inducible)	1564166_s_at	210.05	5.95887	173.84	1.15574	5.15591
Growth arrest/DNA damage response/proapoptotic/antiproliferative
CDH1	cadherin 1, type 1, E-cadherin (epithelial)	201131_s_at	169.625	3.70846	19.475	0.193675	19.1478
IKIP	IKK interacting protein	235202_x_at	111.41	3.58404	34.42	0.268654	13.3407
FOXO3	Forkhead box O3	231548_at	37.67	4.6795	19.68	0.614904	7.61014
TP53INP1	tumor protein p53 inducible nuclear protein 1	225912_at	97.425	4.57717	44.22	0.607668	7.53235
RBAK	RB-associated KRAB zinc finger	1553122_s_at	86.93	5.27328	44.82	0.751005	7.02163
SMG1	PI-3-kinase-related kinase SMG-1	210057_at	82.965	4.35741	15.81	0.783255	5.5632
HERPUD2	HERPUD family member 2	1558699_a_at	198.535	3.55702	43.555	0.685798	5.18669
LOX	lysyl oxidase	215446_s_at	135.91	3.6817	89.585	0.728452	5.05415
Cell survival/proangiogenic/antioxidant protein genes/antiapoptotic
HIST1H4G	histone cluster 1, H4g	208551_at	4.575	4.575	2.975	0.225123	20.3222
RAC1	Ras-related C3 botulinum toxin substrate 1 (rho family, small GTP binding protein Rac1)	1567457_at	106.845	4.05023	33.045	0.4205	9.63193
STC1	stanniocalcin 1	204597_x_at	947.575	6.08747	409.865	0.850943	7.15379
CDK6	cyclin-dependent kinase 6	235287_at	43.535	3.04654	12.57	0.468156	6.50752
STAB1	stabilin 1	1555319_at	44.435	3.47828	19.59	0.544469	6.38838
STC1	Stanniocalcin 1	230746_s_at	1545.71	6.40207	757.045	1.06096	6.03424
STC1	stanniocalcin 1	204595_s_at	847.08	6.53914	354.18	1.10422	5.92193
FAM110B	family with sequence similarity 110, member B	228790_at	47.15	4.16703	28.05	0.752313	5.53896
CDCP1	CUB domain containing protein 1	1554110_at	517.05	8.81962	131.945	1.66461	5.29832
CCDC88A	coiled-coil domain containing 88A	219387_at	116.56	3.8456	42.805	0.726247	5.29516
STC1	stanniocalcin 1	204596_s_at	355.245	4.75626	118.065	0.96727	4.9172
TGFBR1	transforming growth factor, beta receptor I (activin A receptor type II-like kinase, 53kDa)	206943_at	118.705	5.47659	56.05	1.12924	4.84978
MET	met proto-oncogene (hepatocyte growth factor receptor)	213816_s_at	440.735	6.52216	279.17	1.37171	4.75477
HIPK3	homeodomain interacting protein kinase 3	210148_at	256.605	3.25269	84.27	0.755175	4.3072
Metabolism
PARP11	poly (ADP-ribose) polymerase family, member 11	229138_at	23.385	3.52981	13.21	0.617867	5.7129
TAT	tyrosine aminotransferase	206916_x_at	13.445	4.6684	7.525	0.83844	5.56796
MAN1A1	mannosidase, alpha, class 1A, member 1	208116_s_at	260.73	3.21949	218.71	0.667358	4.82422
Other functions
CALD1	caldesmon 1	214880_x_at	10.05	4.69626	1.56	0.151899	30.9171
CYP3A4	cytochrome P450, family 3, subfamily A, polypeptide 4	205998_x_at	8.435	5.94014	3.21	0.316568	18.7642
IFIH1	interferon induced with helicase C domain 1	219209_at	58.68	4.36445	16.68	0.267479	16.317
	LOC646627: phospholipase inhibitor	1568933_at	21.7	5.58559	10.52	0.377806	14.7843
CHD2	Chromodomain helicase DNA binding protein 2	226830_x_at	37.395	17.0753	62.375	1.23895	13.7821
ZNF639	zinc finger protein 639	218413_s_at	18.575	6.39415	19.38	0.74424	8.59152
CTAGE5	CTAGE family, member 5	215930_s_at	79.985	9.82014	16.59	1.18162	8.31071
SYNC1	syncoilin, intermediate filament 1	221276_s_at	60.225	4.92638	22.91	0.620195	7.94328
RP11-78J21.1	Heterogeneous nuclear ribonucleoprotein A1-like	238696_at	42.295	3.56019	14.925	0.468824	7.59387
DCTN4	dynactin 4 (p62)	233490_at	45.8	3.83264	23.46	0.515888	7.4292
GMCL1	germ cell-less homolog 1 (Drosophila)	234488_s_at	312.03	4.35249	115.285	0.61151	7.11761
SLC30A6	solute carrier family 30 (zinc transporter), member 6	243643_x_at	338.375	3.40161	113.48	0.478738	7.10537
FAM76B	family with sequence similarity 76, member B	1553749_at	86.86	3.31337	38.085	0.478846	6.91949
PAG1	phosphoprotein associated with glycosphingolipid microdomains 1	227354_at	36.295	4.36238	23.945	0.651831	6.6925
RC3H2	Ring finger and CCCH-type zinc finger domains 2	238421_at	187.575	3.02467	49.28	0.461596	6.55264
TWF1	Twinfilin, actin-binding protein, homolog 1 (Drosophila)	214008_at	180.42	3.95051	49.505	0.608057	6.49694
MIER3	mesoderm induction early response 1, family member 3	1554449_at	78.155	3.77926	37.33	0.610866	6.18672
PIP5K1B	phosphatidylinositol-4-phosphate 5-kinase, type I, beta	205632_s_at	72.32	8.4093	48.6	1.37288	6.12529
RHEB	Ras homolog enriched in brain	213409_s_at	185.035	3.38551	70.535	0.560291	6.04241
MEIS3P1	Meis homeobox 3 pseudogene 1	214077_x_at	240.685	4.6735	114.97	0.788519	5.92693
CHM	choroideremia (Rab escort protein 1)	207099_s_at	122.345	3.79247	58.155	0.642597	5.90178
ATP6V0D2	ATPase, H+ transporting, lysosomal 38kDa, V0 subunit d2	1553151_at	252.15	28.0478	43.585	4.85356	5.77881
TMEM56	transmembrane protein 56	237515_at	237.955	3.34488	85.735	0.587548	5.69295
HBP1	HMG-box transcription factor 1	207361_at	78.23	5.93326	31.085	1.09744	5.40645
ITGB1	integrin, beta 1 (fibronectin receptor, beta polypeptide, antigen CD29 includes MDF2, MSK12)	1561042_at	91.145	4.21968	32.07	0.79195	5.32821
TTBK2	Tau tubulin kinase 2	240011_at	66.265	3.40694	19.965	0.640006	5.32329
PIK3C2A	phosphoinositide-3-kinase, class 2, alpha polypeptide	1569022_a_at	136.885	4.22876	73.14	0.802062	5.27236
ZNF24	zinc finger protein 24	203248_at	171.445	4.48164	69.255	0.850537	5.26918
MKLN1	muskelin 1, intracellular mediator containing kelch motifs	244171_at	34.695	4.65392	11.91	0.887151	5.24592
ZFR	zinc finger RNA binding protein	213286_at	357.675	4.68498	122.84	0.900158	5.20463
ZFR	zinc finger RNA binding protein	33148_at	313.99	4.28392	106.65	0.843884	5.07644
ATXN1	ataxin 1	242230_at	167.65	4.13951	77.3	0.804622	5.14466
GLDN	gliomedin	230360_at	27.48	3.69603	18.74	0.738813	5.00266
GPATCH2	G patch domain containing 2	242224_at	304.755	3.36671	91.2	0.674931	4.98824
RPS27L	ribosomal protein S27-like	222487_s_at	297.245	3.25516	228.095	0.65398	4.97747
ESCO1	establishment of cohesion 1 homolog 1 (S. cerevisiae)	235645_at	211.255	4.69508	109.09	0.948485	4.95008
FAM63B	family with sequence similarity 63, member B	37802_r_at	158.355	4.19483	83.155	0.856385	4.8983
SPTBN1	Spectrin, beta, non-erythrocytic 1	226765_at	174.39	3.00621	131.3	0.617563	4.86786
FZD7	frizzled homolog 7 (Drosophila)	203706_s_at	108.59	3.62329	64.43	0.763841	4.74351
HERC4	hect domain and RLD 4	233509_at	34.57	3.6679	12.38	0.77715	4.71969
TPBG	trophoblast glycoprotein	239903_at	70.42	3.84284	22.305	0.819735	4.6879
ESCO1	establishment of cohesion 1 homolog 1 (S. cerevisiae)	235216_at	101.22	3.60342	43.185	0.776499	4.64059
LCA5	Leber congenital amaurosis 5	229953_x_at	65.78	3.00434	13.615	0.648951	4.62953
ZNF780A	ZNF780A: zinc finger protein 780A	239441_at	34.655	3.15476	16.365	0.683156	4.61792
FAM63B	family with sequence similarity 63, member B	214691_x_at	252.565	4.64359	114.855	1.01261	4.58578
RALGPS2	Ral GEF with PH domain and SH3 binding motif 2	242458_at	301.265	4.54808	96.62	1.0094	4.50572
TMEM47	transmembrane protein 47	209656_s_at	74.14	3.78748	20.43	0.846489	4.47435
SIX4	SIX homeobox 4	231797_at	122.62	5.5284	48.87	1.23769	4.46673
SNAP23	synaptosomal-associated protein, 23kDa	209131_s_at	470.995	3.58799	103.175	0.820216	4.37444
RAB2A	RAB2A, member RAS oncogene family	221960_s_at	172.355	3.66713	59.135	0.84166	4.35702
LRP12	low density lipoprotein-related protein 12	220254_at	416.495	4.01964	180.72	0.927245	4.33504
CDC42SE2	CDC42 small effector 2	1552612_at	245.27	3.13725	73.54	0.724033	4.33302
COG3	component of oligomeric golgi complex 3	1554339_a_at	130.75	4.20283	55.7	0.975311	4.30922
CCPG1	cell cycle progression 1	222156_x_at	349.665	6.68767	269.3	1.55243	4.30787
CHM	choroideremia (Rab escort protein 1)	1569183_a_at	84.3	3.53756	69.305	0.821539	4.30601
ABHD2	abhydrolase domain containing 2	87100_at	72.225	3.04875	41.525	0.713427	4.2734
MAGEH1	melanoma antigen family H, 1	218573_at	351.405	3.62535	106.38	0.854183	4.24423
HMGA2	high mobility group AT-hook 2	1558683_a_at	191.145	4.11109	111.82	0.973999	4.22083
APOL6	apolipoprotein L, 6	1557236_at	56.84	3.20135	17.605	0.764272	4.18876
STK3	serine/threonine kinase 3 (STE20 homolog, yeast)	211078_s_at	68.39	3.31668	31.47	0.797213	4.16034
PI4K2A	phosphatidylinositol 4-kinase type 2 alpha	215134_at	82.055	3.4383	41.555	0.827459	4.15525
ZMYM6	zinc finger, MYM-type 6	1552970_s_at	71.025	3.14827	19.765	0.759025	4.14779
SRPK2	SFRS protein kinase 2	1558254_s_at	655.125	3.6408	306.105	0.898683	4.05126
TXNDC9	thioredoxin domain containing 9	1554047_at	43.835	3.25065	20.765	0.783733	4.14765
ENTPD4	ectonucleoside triphosphate diphosphohydrolase 4	1555358_a_at	53.52	3.01691	25.305	0.736788	4.09468
RALGPS2	Ral GEF with PH domain and SH3 binding motif 2	232112_at	223.185	4.6328	90.12	1.1386	4.06886
KIF21A	kinesin family member 21A	231875_at	37.05	4.53488	13.85	1.11784	4.05684
STYK1	serine/threonine/tyrosine kinase 1	220030_at	95.165	4.48257	44.735	1.10758	4.04719
ZBTB1	zinc finger and BTB domain containing 1	205092_x_at	57.675	3.24473	42.755	0.805331	4.02906
TMEM57	transmembrane protein 57	241364_at	201.685	4.21582	164.24	1.04665	4.02793
HECTD1	HECT domain containing 1	1557100_s_at	246.835	7.246	171.86	1.79911	4.02755
FZD7	frizzled homolog 7 (Drosophila)	203705_s_at	92.905	4.96155	61.315	1.23197	4.02734
GPR115	G protein-coupled receptor 115	237690_at	139.765	4.44545	96.165	1.10427	4.02571
FAM44A	family with sequence similarity 44, member A	242594_at	187.39	3.08157	51.6	0.769288	4.00574
LRP12	low density lipoprotein-related protein 12	220253_s_at	685.535	4.09287	318.88	1.03077	3.97068
Unknown function
	Clone FLB5227 PRO1367	224047_at	82.275	6.39526	43.56	0.60787	10.5208
	FLJ32679 /// GOLGA8E /// GOLGA8G: golgi autoantigen, golgin subfamily a, 8G /// golgi autoantigen, golgin subfamily a, 8E /// golgin-like hypothetical protein LOC440321	222149_x_at	5.9	5.9	1.54	0.574627	10.2675
	Hs.247890.0	217125_at	58.92	3.3611	11.25	0.425894	7.89185
	Transcribed locus	239775_at	50.04	3.71217	28.945	0.484435	7.66288
	g10242378	220682_s_at	103.18	3.19294	44.285	0.447708	7.13176
	C1orf96: chromosome 1 open reading frame 96	1553697_at	73.37	4.34656	16.62	0.661229	6.57346
	Hs.157897.0	242763_at	11.965	3.96849	6.755	0.640892	6.19214
	LOC148189: hypothetical protein LOC148189	1558256_at	124.545	3.13636	37.94	0.514825	6.0921
	CDNA FLJ42263 fis, clone TKIDN2014570	236402_at	157.435	4.66681	74.98	0.778164	5.99721
	FLJ11903: similar to hypothetical protein MGC40405	233204_at	14.055	7.0806	6.56	1.20257	5.88791
	Full length insert cDNA clone YX74D05	230741_at	36.415	3.73871	19.725	0.651205	5.74121
	C8orf4: chromosome 8 open reading frame 4	218541_s_at	65.22	8.27665	6.55	1.48864	5.55989
	Transcribed locus	235046_at	142.175	3.04508	36.655	0.560046	5.43721
	C4orf16: chromosome 4 open reading frame 16	242753_x_at	153.32	3.8889	66.51	0.723997	5.37143
	CDNA FLJ44316 fis, clone TRACH3000548	238881_at	21.61	3.23019	7.195	0.601589	5.36944
	Transcribed locus	230951_at	70.42	5.70433	20.485	1.06554	5.35347
	CDNA: FLJ22446 fis, clone HRC09457	232118_at	199.62	3.11468	89.465	0.598068	5.20791
	C14orf135: chromosome 14 open reading frame 135	1568971_at	114.995	4.16121	61.805	0.837409	4.96914
	Hs.179128.0	237052_x_at	160.13	4.58562	62.41	0.933024	4.9148
	C1orf85: chromosome 1 open reading frame 85	1558692_at	123.765	4.18125	56.46	0.880674	4.74778
	CDNA FLJ14152 fis, clone MAMMA1003089	215615_x_at	9.485	6.56401	6.425	1.38321	4.7455
	FLJ20160: FLJ20160 protein	219858_s_at	207.92	3.81295	102.345	0.808412	4.71659
	KIAA1429: KIAA1429	243927_x_at	222.205	3.97718	119.44	0.870332	4.56973
	LOC648921: Similar to Actin, cytoplasmic 2 (Gamma-actin)	1569368_at	31.295	6.10039	21.07	1.33608	4.56588
	Transcribed locus	239825_at	158.135	8.61302	71.58	1.88766	4.56281
	FLJ20035: hypothetical protein FLJ20035	218986_s_at	326.905	3.23077	102.705	0.720712	4.48274
	Partial mRNA; ID EE2-8E	1559391_s_at	28.51	4.5836	15.685	1.03021	4.44918
	C10orf118: chromosome 10 open reading frame 118	229399_at	67.97	7.91269	35.115	1.80216	4.39068
	Full-length cDNA clone CS0DE011YO20 of Placenta of Homo sapiens (human)	224989_at	345.185	3.19394	83.76	0.735285	4.34381
	C1orf96: chromosome 1 open reading frame 96	1553698_a_at	110.65	4.28212	44.22	1.02777	4.1664
	Transcribed locus	243278_at	31.6	4.34962	12.605	1.04867	4.14775
	Homo sapiens, clone IMAGE:4849828, mRNA	1569974_x_at	111.785	4.78532	62.905	1.20185	3.98161
	CDNA FLJ11570 fis, clone HEMBA1003309	228471_at	69.045	3.28005	26.21	0.825642	3.97272
